# Supplementary material for: Elevated Lactate by High-Intensity Interval Training Regulates the Hippocampal BDNF Expression and the Mitochondrial Quality Control System
Source: Front Physiol. 2021 Feb 25;12:629914. doi: 10.3389/fphys.2021.629914 (PMC7946986; doi:10.3389/fphys.2021.629914)
Supplement: Supplementary file 2 [file Data_Sheet_2.ZIP]

Archive with 16 entries (15 files):
- animals WB/
- animals WB/BDNF 3S SHANGMIANDAI(70,50,40,35,25,20)-HCC.tif
- animals WB/DRP1 30S XIAMIAM(70CAI)-HC.tif
- animals WB/FIS 1S ZUISHANGMIAN-HC.tif
- animals WB/LC3 3S-HC.tif
- animals WB/MCT1.tif
- animals WB/MCT4.tif
- animals WB/MFN1 60S-HC(70CAI, XIAMIANTIAODAI).tif
- animals WB/MFN2 animals.tif
- animals WB/NRF1animal.tif
- animals WB/NRF2 3MIN(SHANGMIANDAI)-HC.tif
- animals WB/OPA1 animals.tif
- animals WB/PARKIN 5MIN(DI2TIAO, 70-20,MARKER 50)-HC.tif
- animals WB/PGC-1animal.tif
- animals WB/PINK 1animal.tif
- animals WB/TFAM 30S(70-10,SHANGMIANTIAODAI )-HC.tif
