# Supplementary material for: Elevated Lactate by High-Intensity Interval Training Regulates the Hippocampal BDNF Expression and the Mitochondrial Quality Control System
Source: Front Physiol. 2021 Feb 25;12:629914. doi: 10.3389/fphys.2021.629914 (PMC7946986; doi:10.3389/fphys.2021.629914)
Supplement: Supplementary file 3 [file Data_Sheet_3.ZIP]

Archive with 15 entries (14 files):
- cells for WB/
- cells for WB/BDNF 60S(35-10,ZUISHANGMIANTIAODAI)-HC.tif
- cells for WB/DRP1(70CAI,250-150-100-70) 3MIN-HC.tif
- cells for WB/FIS 3S(25CAI,20-15-10)-HC1.tif
- cells for WB/MFN2 40S(70CAI)-hc.tif
- cells for WB/NRF1 120S(250-100-70-50)-HC.tif
- cells for WB/NRF2 5MIN-HC.tif
- cells for WB/OPA1(-50) 3MIN-HC.tif
- cells for WB/PAKIN 3MIN-HC.tif
- cells for WB/PGC-1a 2min(250-150-100-70-50)-hc.tif
- cells for WB/PINK1 120S-HC.tif
- cells for WB/TFAM 3S-HC.tif
- cells for WB/lc3 3s-hc(25cai,20-10).tif
- cells for WB/mfn1 1S-HC.tif
- cells for WB/p62 3min-hc(70-50-40-35-25).tif
